# Supplementary material for: Enhancement of Non-Enzymatic Antioxidants in Eutrema salsugineum Under Salt Stress Depends on Salicylate Depletion
Source: Int J Mol Sci. 2026 Jan 23;27(3):1168. doi: 10.3390/ijms27031168 (PMC12897984; doi:10.3390/ijms27031168)
Supplement: Supplementary file 1 [file ijms-27-01168-s001.zip]

Archive with 1 entries (1 files):
- ijms-4081484-supplementary.pdf
